# Supplementary material for: The Stress and Adversity Inventory for Adults (Adult STRAIN) in Brazilian Portuguese: Initial Validation and Links With Executive Function, Sleep, and Mental and Physical Health
Source: Front Psychol. 2020 Jan 28;10:3083. doi: 10.3389/fpsyg.2019.03083 (PMC6999460; doi:10.3389/fpsyg.2019.03083)
Supplement: Supplementary file 1 [file Data_Sheet_1.csv]

Supplementary Table 1: Study Data
The Stress and Adversity Inventory for Adults (Adult STRAIN) in Brazilian Portuguese: Initial Validation and Links with Executive Function, Sleep, and Mental and Physical Health
Milton J. Cazassa, Margareth da S. Oliveira, Chandler M. Spahr, Grant S. Shields, & George M. Slavich
age	sex	SESSubjectiveLadder	EconomicFamiliarStat	ClasseCat	Religion	EscolaCat	race	diagnosesStressRelated	diagnosesAutoimmune	PSS	CTQ	TIPIextra	TIPIagree	TIPIconsc	TIPIneuro	TIPIopenn	PANASneg	PANASpos	PHQ	K6	PSQItotal	SDS	StressCT	StressTH	EvntCT	DiffCT	EvntTH	DiffTH	PNCT	EATotCT	EATotTH	AdultCT	AdultTH	DHAllCT	DEAllCT	DWAllCT	DTAllCT	DMAllCT	DRAllCT	DFAllCT	DLAllCT	DOAllCT	DDAllCT	DXAllCT	DPAllCT	CIAllCT	CDAllCT	CHAllCT	CEAllCT
27	1	7	2	3	4	7	2	0	0	4	25	3.5	5	7	3	4	13	25	18	8	3	14	9	16	3	6	4	12	0	1	9	8	7	1	0	0	0	0	0	0	0	4	2	0	0	3	0	3	2
21	1	7	10	3	2	7	2	0	0	14	32	5.5	6.5	4.5	3	6.5	16	31	31	11	5	9	17	36	11	6	18	18	0	2	6	15	30	1	0	1	1	1	0	0	0	2	1	8	1	3	5	0	2
20	1	8	8	1	4	7	2	0	0	0	24	7	7	7	2.5	7	15	31	13	6	0	15	0	0	0	0	0	0	0	0	0	0	0	0	0	0	0	0	0	0	0	0	0	0	0	0	0	0	0
24	2	3	2	3	5	7	2	0	0	9	26	6	5	4.5	3	5.5	17	24	23	10	4	11	26	70	15	11	40	30	0	7	16	19	54	4	0	2	3	5	0	0	0	3	1	4	1	5	7	5	2
65	1	8	8	2	4	9	2	2	0	3	27	3	6	4	4	6.5	22	32	22	9	4	14	23	51	15	8	22	29	0	0	0	23	51	6	0	7	3	1	0	1	0	1	2	2	0	3	2	7	2
20	2	6	1	4	5	6	2	4	0	37	60	4.5	3	5	7	2.5	45	36	47	25	9	7	50	103	29	21	38	65	2	20	46	28	57	1	0	2	13	1	0	0	0	9	3	10	0	13	17	4	2
21	1	7	2	4	6	6	2	4	0	27	36	7	5	4	5	7	33	36	54	16	14	5	46	112	30	16	48	64	2	4	16	40	96	7	0	4	6	8	0	1	0	6	2	9	0	7	17	4	3
22	2	7	4	2	6	7	2	0	0	8	27	5.5	5.5	7	3.5	5	18	28	39	8	5	12	19	47	12	7	23	24	2	3	12	14	35	1	0	1	1	4	0	2	0	3	3	0	0	8	1	3	1
23	2	5	2	4	2	7	2	3	0	28	64	2	5	6.5	6	5.5	33	31	46	23	9	11	29	64	10	19	12	52	2	6	16	21	48	0	0	3	3	2	0	0	0	8	1	6	0	4	7	6	3
26	2	8	10	1	4	8	2	1	1	14	24	4.5	6	6	2	6.5	16	34	38	8	5	12	18	36	12	6	13	23	0	10	12	8	24	2	0	0	2	1	0	4	0	1	5	1	1	6	2	0	0
35	1	7	6	3		9	2	1	0	21	44	4	3.5	5.5	2.5	6.5	19	26	36	13	6	9	18	55	11	7	23	32	0	3	16	15	39	0	0	0	2	2	0	0	0	3	4	4	0	8	6	0	1
18	2	7	9	2	5	6	2	2	0	24	36	7	4.5	6	7	6.5	33	33	52	24	14	6	18	52	9	9	22	30	0	5	19	13	33	2	0	0	4	2	0	0	0	2	2	2	0	7	2	1	0
21	2	7	7	3	6	7	2	1	0	13	35	3.5	4	2	5	3.5	26	32	47	10	6	8	23	81	11	12	37	44	0	3	25	20	56	2	0	1	2	5	0	0	0	5	1	4	0	7	6	4	3
26	2	8	9	1	6	8	2	2	0	16	26	6	5	6	5.5	7	16	27	29	9	4	5	14	45	11	3	32	13	0	2	9	12	36	0	0	1	1	5	0	0	0	2	1	4	0	3	3	4	2
24	2	7	9	2	4	7	2	3	0	29	48	2.5	5	5	5	4.5	32	31	53	24	10	6	41	83	24	17	35	48	0	14	26	27	57	12	0	2	5	7	0	0	0	8	2	2	0	11	4	5	1
50	2	4	1	5	9	6	7	3	0	23	82	6	3	1.5	7	4.5	34	29	37	18	4	8	81	177	55	26	82	95	4	10	37	67	140	14	1	7	4	15	0	4	1	12	5	9	0	15	16	17	6
50	2	5	10	5	6	6	7	6	0	27	102	2	2.5	7	6.5	5	30	38	42	21	14	4	70	165	43	27	65	100	6	3	26	61	139	10	1	4	7	12	0	1	1	12	6	5	0	15	16	12	6
19	2	5	2	3		7	2	5	0	29	60	4	5.5	3.5	7	6.5	38	35	52	20	11	13	24	78	5	19	17	61	0	3	42	21	36	2	0	1	4	3	0	0	0	9	0	1	0	6	3	5	3
36	1	6	10	5	4	7	2	2	0	27	64	2.5	5	6	4.5	4.5	37	33	30	19	10	10	45	138	26	19	76	62	1	3	23	41	115	7	0	3	4	5	0	2	0	11	3	6	0	11	6	10	5
20	2	8	3	5	5	7	2	3	1	17	38	6.5	6	6.5	5.5	6	28	27	31	13	3	5	14	45	5	9	14	31	0	1	17	13	28	1	0	0	3	3	0	1	0	4	0	1	0	4	2	2	1
27	2	8	3	3	2	9	2	3	0	34	45	4.5	3	4.5	6	6	37	37	50	22	5	8	22	67	12	10	24	43	2	1	10	19	57	2	0	2	3	4	0	2	0	2	2	1	0	5	6	1	3
18	2	3	1	4	2	8	2	1	0	27	27	2.5	5.5	5.5	5	5	32	35	58	19	4	7	28	68	18	10	24	44	2	5	31	21	37	6	0	1	3	9	0	1	0	2	3	0	0	8	1	5	4
25	2	3	1	5	7	7	7	1	0	19	48	1.5	4	4	2.5	5.5	18	15	28	7	6	14	16	30	12	4	18	12	0	1	2	15	28	1	0	2	2	0	0	6	0	1	4	0	0	4	2	1	2
28	2	6	8	5	4	7	2	2	0	21	25	5.5	5	5.5	2.5	4	26	33	33	14	5	10	11	31	6	5	13	18	0	0	2	11	29	0	0	0	1	4	0	0	0	2	2	1	0	4	1	3	0
31	2	5	1	5	6	9	2	1	0	17	38	3.5	5	5	4.5	5	30	35	29	16	4	9	25	62	12	13	23	39	0	1	8	24	54	0	0	1	4	3	0	1	0	5	1	8	0	6	8	1	3
23	1	6	3	2	2	7	2	3	0	9	35	5	4.5	5.5	4	7	25	36	21	15	6	14	16	39	7	9	18	21	0	2	11	14	28	1	0	0	3	2	0	0	0	3	0	5	0	3	5	1	1
20	1	6	4	2	6	7	2	0	0	10	22	1	3	7	2.5	6	16	24	21	7	0	12	6	16	4	2	11	5	1	1	6	4	10	0	0	0	0	0	0	0	0	1	1	1	0	2	1	0	1
37	1	6	1	4	4	8	7	2	0	16	32	3	4.5	6	4	5.5	31	36	34	13	10	14	34	71	19	15	26	45	0	0	13	34	58	7	0	2	1	7	0	1	0	6	5	5	0	9	7	7	4
22	2	6	4	2	4	7	2	0	0	9	30	5	6	5.5	1.5	6.5	21	31	22	8	2	10	12	30	8	4	17	13	0	1	4	11	26	2	0	0	1	0	0	0	0	1	5	3	0	5	3	0	1
19	2	4	2	2	4	7	2	0	0	35	63	2.5	5.5	6.5	5.5	4.5	43	40	61	26	16	11	31	69	20	11	32	37	1	4	17	26	52	3	0	0	2	4	0	1	1	4	0	12	0	7	13	1	0
20	2	6	6	3	6	6	2	5	0	27	77	1.5	4.5	2.5	5.5	5.5	42	40	46	17	8	8	56	133	30	26	51	82	5	18	89	33	44	12	1	2	9	1	0	1	0	8	3	8	0	7	12	6	5
19	1	1	1	5	4	6	2	0	0	23	27	3.5	4.5	6.5	5	5	30	25	35	20	4	10	7	18	7	0	18	0	2	5	18	0	0	0	0	0	0	1	0	0	0	0	1	2	0	3	2	0	0
23	2	7	4	1	5	7	2	0	0	11	23	5.5	5	5	4	5	15	25	36	12	4	9	14	39	11	3	29	10	0	3	14	11	25	2	0	0	0	2	0	0	0	1	2	6	0	5	5	0	1
42	2	7	4	1	4	9	2	3	0	22	29	6.5	4.5	7	4	6.5	22	25	63	17	13	15	26	77	15	11	31	46	1	1	8	24	69	2	0	4	5	4	0	2	0	3	5	0	0	8	4	4	5
22	2	8	4	2	5	8	2	0	0	14	25	4.5	6	7	3.5	3	28	32	34	11	7	9	18	41	12	6	24	17	0	1	1	17	40	1	0	0	2	3	0	1	0	3	5	2	0	9	2	1	1
58	2	9	9	1	2	9	2	4	1	27	46	2	3.5	5	6.5	5.5	35	34	42	22	9	11	14	51	7	7	21	30	0	0	4	14	47	0	0	1	3	3	0	0	0	1	5	0	0	7	2	2	1
50	1	5	2	3	5	7	2	7	0	20	34	5	3.5	4	6	4.5	28	22	45	14	6	4	53	115	39	14	58	57	0	2	13	51	102	11	0	4	10	7	1	0	0	2	2	14	0	11	16	2	2
53	2	8	4	2	4	8	2	2	1	13	30	7	4.5	4.5	5	7	22	34	31	10	4	10	25	68	17	8	37	31	2	0	8	23	60	2	0	0	3	4	0	1	0	3	6	2	1	8	4	2	4
24	2	8	1	5	6	7	7	1	0	24	36	4	4.5	6	3.5	7	21	35	50	13	9	15	25	72	14	11	30	42	1	1	9	23	63	5	0	2	2	0	0	3	0	3	5	2	0	5	3	1	3
23	2	2	1	5	6	7	7	1	0	39	45	2.5	3	5.5	6	6.5	33	32	55	24	8	8	55	144	39	16	77	67	1	12	42	42	102	10	1	3	6	17	1	3	0	3	1	4	0	11	14	8	5
59	2	4	1	5	4	6	2	2	0	19	24	6	4	5	5.5	4	25	30	30	10	5	12	26	67	18	8	37	30	0	1	3	25	64	4	0	0	3	7	0	0	0	2	7	2	0	10	5	5	3
30	2	8	7	4	6	9	2	1	0	10	30	6	3.5	6.5	6	4.5	34	37	43	9	7	11	18	59	12	6	41	18	0	4	18	14	41	2	0	0	3	2	0	1	0	2	2	4	0	6	6	1	2
23	2	6	4	4	5	7	7	1	0	28	63	4.5	5	3	6	5.5	33	35	71	23	10	9	30	82	13	17	33	49	1	1	13	28	69	6	0	1	3	5	0	1	0	9	3	0	0	6	1	9	5
21	2	4	3	3	7	7	2	0	0	23	52	7	2.5	5	6.5	4.5	15	26	20	20	5	9	32	78	20	12	35	43	1	13	42	18	36	5	0	1	4	4	0	0	0	4	1	4	0	11	4	2	1
21	2	6	6	1	6	7	2	2	0	20	47	5.5	4	5	5	3	33	32	31	15	3	6	29	62	14	15	24	38	0	6	22	23	40	6	0	0	2	2	0	1	0	7	2	5	0	6	4	5	3
25	2	8	9	2	6	9	2	0	0	23	37	3	5.5	6.5	3.5	5.5	28	33	28	16	4	6	33	73	16	17	25	48	0	0	3	33	70	7	0	2	2	6	0	4	0	7	2	1	0	5	3	9	3
22	2	5	3	3	5	7	2	0	0	20	22	5	5	5	4.5	5	25	29	47	19	9	10	15	36	9	6	16	20	1	1	5	13	31	1	0	1	1	5	0	2	0	2	1	0	0	4	0	3	1
22	1	4	3	2	2	6	2	0	0	21	31	3	4.5	4.5	5	5	38	35	37	13	6	12	20	66	13	7	35	31	0	2	9	18	57	1	0	1	2	3	0	1	0	7	1	4	0	8	4	2	3
19	2	5	7	3	4	7	2	1	0	23	45	7	5	6	6	4.5	32	33	48	21	6	5	26	71	12	14	32	39	1	7	42	18	29	7	0	0	3	3	0	1	0	6	1	1	0	6	3	5	2
19	2	6	6	4	4	7	2	0	0	14	30	3	6	6.5	5.5	4.5	25	37	31	7	1	11	18	55	12	6	29	26	1	3	14	14	41	1	0	0	1	6	0	0	0	3	1	2	2	3	10	1	1
29	1	6	9	2	4	8	2	4	0	22	36	2.5	5	6	5	4.5	21	26	41	16	6	8	15	36	6	9	6	30	1	2	6	12	30	0	0	1	6	2	0	0	0	2	0	0	0	4	4	1	2
23	1	6	1	5	6	7	2	3	0	15	30	6.5	5	2	6	7	19	34	45	13	2	7	22	51	12	10	20	31	0	3	7	19	44	1	0	2	2	6	0	0	0	3	2	3	0	10	0	2	3
29	2	7	6	2	4	9	2	2	0	12	28	2.5	6.5	5	1.5	4	15	21	22	8	2	9	8	21	5	3	12	9	0	0	6	8	15	0	0	0	0	4	0	0	0	1	2	0	0	4	0	2	1
40	2	8	5	3	4	9	2	1	0	11	24	6.5	5.5	6	3.5	5	31	34	29	10	3	10	15	38	12	3	25	13	0	0	0	15	38	0	0	1	3	2	2	1	0	0	5	1	0	5	4	3	1
34	2	7	2	3	4	6	2	0	0	9	36	5.5	4	6.5	5.5	6	18	30	29	8	1	15	8	10	4	4	4	6	0	0	0	8	10	1	0	0	2	1	1	0	0	0	3	0	0	4	1	0	0
40	2	8	4	3	4	9	2	5	0	10	27	6.5	5	5	3	6.5	18	35	25	9	3	13	31	79	16	15	34	45	0	2	18	29	61	1	0	0	5	5	0	1	0	9	6	3	0	10	4	7	3
21	2	3	5	1	6	7	2	0	0	9	32	4.5	6.5	5	4	6.5	22	27	19	9	3	10	24	73	15	9	38	35	3	4	25	17	48	2	0	1	2	3	0	2	0	3	2	2	1	6	4	2	2
22	2	7	6	3		8	2	2	0	13	27	5	5.5	6.5	4	4.5	22	33	33	10	4	17	18	56	11	7	30	26	1	5	15	12	41	1	0	0	3	5	0	0	0	1	4	2	0	7	3	4	0
30	2	6	2	5	2	7	10	0	0	10	25	2	3	3.5	6.5	6	34	38	27	6	5	17	7	13	4	3	7	6	0	1	4	6	9	1	0	2	0	0	0	0	0	1	0	2	0	1	3	1	1
23	2	6	3	1	6	8	2	0	0	19	27	2.5	5.5	5	5	5.5	31	36	56	12	8	10	18	47	11	7	25	22	0	3	10	15	37	1	0	1	0	3	0	4	0	3	3	1	2	5	3	1	4
29	2	5	6	3	4	8	2	1	0	25	31	5	4	6.5	4.5	4.5	38	35	42	23	9	9	9	36	3	6	10	26	0	4	13	5	23	0	0	1	2	1	0	0	0	1	1	1	0	4	1	0	2
26	1	5	2	4	2	8	2	1	0	17	37	7	7	6	4	7	16	27	31	13	4	12	10	35	3	7	12	23	0	0	8	10	27	0	0	1	3	1	0	0	0	2	0	2	0	2	2	0	2
43	2	5	2	4		9	10	5	0	26	66	5.5	4	3	7	6	28	37	55	21	15	8	47	131	28	19	56	75	1	2	24	44	107	8	0	3	5	7	0	6	1	7	4	3	0	8	6	8	4
48	2	7	6	1	4	9	2	6	0	18	38	6.5	5	6	4.5	6	26	36	48	12	9	14	24	81	15	9	44	37	0	2	11	22	70	0	0	3	4	1	0	2	0	3	6	4	0	8	4	3	1
54	2	6	10	2	4	9	2	6	0	23	37	4	4	6	6.5	6	22	26	31	14	6	10	30	77	18	12	33	44	1	2	8	27	69	3	0	1	3	1	0	1	0	5	7	6	0	10	5	1	3
38	2	7	3	4	8	9	2	0	0	19	42	2.5	6	3.5	2.5	4.5	18	19	26	14	8	15	11	33	5	6	14	19	0	0	0	11	33	1	0	1	4	2	0	0	0	1	1	1	0	4	2	0	1
50	2	7	3	3	8	6	2	3	0	30	42	4	3.5	6	4.5	5.5	30	22	58	24	12	10	28	61	20	8	31	30	0	0	4	28	57	5	0	2	3	1	0	1	0	1	4	8	2	5	10	1	3
42	2	4	2	4		9	2	1	0	21	32	2.5	4.5	7	4	5.5	24	28	33	15	8	11	23	62	12	11	19	43	0	0	9	23	53	2	0	7	2	2	0	0	0	3	4	2	0	6	3	6	2
35	2	5	2	3	6	9	2	3	2	22	62	4.5	4	7	4.5	6	28	34	51	13	13	13	36	89	15	21	21	68	0	2	17	34	72	3	0	5	4	2	0	3	0	5	5	5	0	7	4	7	3
35	2	8	6	2	8	9	2	0	0	27	43	4	4.5	3.5	4.5	4.5	21	25	22	11	4	9	9	23	7	2	13	10	2	0	0	7	23	3	0	1	1	0	0	0	0	0	2	0	0	2	0	0	0
41	2	7	4	4	2	8	2	2	1	20	34	4.5	5	4.5	2	6	28	29	21	14	5	13	12	12	6	6	9	3	0	0	3	12	9	0	0	2	0	3	0	0	0	6	0	0	1	3	1	8	0
21	2	5	2	5	4	7	2	1	0	22	32	4.5	4.5	6.5	7	5.5	31	35	34	12	5	7	14	30	7	7	8	22	2	3	6	9	24	1	0	2	2	1	0	1	0	2	2	0	0	4	2	0	3
22	2	7	4	3	4	7	2	4	0	19	60	2.5	5	6.5	5	5	38	33	22	12	3	9	23	45	13	10	16	29	3	10	24	10	21	0	0	1	9	0	0	0	0	4	2	2	0	3	8	1	2
25	2	3	6	2	1	8	2	3	0	23	29	6	4	5	6	6	24	32	70	15	9	3	27	75	16	11	31	44	2	0	10	25	65	4	0	0	5	6	0	0	0	2	0	3	3	4	10	2	0
24	1	5	4	2	9	7	7	0	0	19	29	6.5	5	4.5	4.5	7	27	40	32	17	6	9	25	78	12	13	34	44	1	2	11	22	67	1	0	1	1	3	0	0	0	6	2	8	0	4	7	5	2
43	2	5	6	3	5	9	2	6	1	19	70	3.5	5.5	6.5	2	5	26	23	66	20	16	9	39	100	19	20	40	60	3	8	40	28	60	1	1	2	7	7	1	0	0	9	2	3	0	6	14	9	2
22	2	7	4	4	7	7	2	1	0	7	29	3	4.5	4.5	1.5	3.5	22	31	38	8	4	13	7	10	1	6	1	9	0	0	4	7	6	0	0	0	4	0	0	0	0	1	0	1	0	0	1	0	1
26	2	8	6	3	4	8	2	1	0	6	20	4.5	6	6	1.5	4	19	31	21	7	1	14	22	53	16	6	34	19	0	1	7	21	46	5	0	0	1	8	0	0	0	1	3	3	0	8	5	3	1
33	2	6	1	5	8	8	10	0	0	29	50	6	5	5	7	4	26	29	46	19	5	9	35	122	20	15	53	69	0	3	25	32	97	11	0	6	5	4	2	2	0	2	1	0	0	5	5	6	4
18	1	6	7	1	4	7	2	0	0	15	27	7	3.5	7	4.5	7	14	28	20	6	1	9	0	0	0	0	0	0	0	0	0	0	0	0	0	0	0	0	0	0	0	0	0	0	0	0	0	0	0
58	2	3	1	5	4	6	2	2	0	16	36	4.5	5	3.5	3.5	6	18	28	29	7	4	13	5	14	2	3	6	8	0	0	0	5	14	1	0	1	0	0	0	0	0	1	2	0	0	2	1	0	1
19	1	5	3	5	6	7	7	1	0	11	46	6.5	5	4.5	3.5	5	20	30	19	12	5	8	24	54	10	14	21	33	0	10	36	14	18	0	0	0	5	1	0	0	0	7	2	6	0	5	7	5	1
21	1	5	1	3	1	7	7	1	0	28	24	6.5	5	2	6.5	3	24	32	52	16	8	4	26	65	17	9	29	36	0	4	15	22	50	3	0	0	6	3	0	4	0	3	2	4	0	7	7	0	4
19	1	4	10	4	2	7	2	0	0	17	25	2	6	4	6	3.5	29	29	36	9	9	13	18	49	6	12	12	37	1	3	17	14	32	1	0	0	6	4	0	0	0	3	1	0	0	5	4	2	1
20	1	7	5	1	4	7	2	2	0	20	55	4	3.5	3.5	4.5	4	24	30	15	6	4	11	7	10	5	2	5	5	2	0	5	5	5	0	0	0	0	0	0	0	0	2	0	3	0	0	3	2	0
41	2	7	4	3	2	8	7	4	0	24	54	2.5	2.5	3.5	6	6.5	38	31	42	16	8	6	33	106	20	13	50	56	1	1	17	31	89	2	0	3	4	6	1	0	0	6	5	3	1	9	5	7	3
42	1	8	9	2	4	9	2	3	0	9	20	4.5	4	6.5	1	6	11	23	24	6	4	11	3	5	2	1	3	2	0	0	0	3	5	0	0	0	1	1	0	0	0	0	1	0	0	2	0	0	0
21	2	5	5	1	5	7	2	0	0	29	38	1.5	4.5	5.5	3	4	37	35	42	17	16	9	17	52	7	10	17	35	0	0	10	17	42	1	0	0	2	2	0	1	0	5	0	4	0	3	3	1	3
21	2	8	8	2	4	7	2	0	0	18	30	4	5	7	3.5	4.5	22	29	39	10	5	13	5	12	5	0	12	0	0	5	12	0	0	0	0	0	0	0	0	0	0	0	1	3	0	2	3	0	0
52	1	7	4	3	4	7	2	1	0	18	24	3.5	5	5	3.5	2.5	16	20	20	8	5	9	14	26	11	3	18	8	1	2	6	11	20	0	0	0	0	1	0	0	0	1	3	6	0	6	6	0	1
20	2	4	2	3	4	7	2	0	0	15	21	6.5	6	4.5	4	5	22	35	18	12	1	15	6	15	4	2	8	7	1	3	10	2	5	1	0	0	0	0	0	0	0	1	1	2	0	1	3	0	1
20	1	6	1	3	2	7	2	1	0	16	51	1.5	4	5	1	7	21	32	29	14	7	11	36	71	22	14	25	46	1	19	50	16	21	5	0	2	5	2	0	2	0	5	0	10	0	3	16	3	2
21	1	3	3	4	4	7	2	0	0	16	44	4	1.5	3.5	5.5	4	37	26	38	6	4	2	8	14	6	2	9	5	0	2	5	6	9	0	0	3	0	0	0	3	0	0	0	0	0	2	0	2	0
20	1	7	6	3	2	7	2	2	0	17	35	1.5	4	3.5	4.5	5	29	25	53	17	8	6	25	57	13	12	29	28	2	9	36	14	21	0	0	0	4	2	0	0	0	7	3	4	0	8	2	3	2
57	1	5	2	3	4	8	2	0	0	20	29	6.5	4.5	6.5	3	5.5	18	32	22	12	1	16	6	12	4	2	5	7	1	1	4	4	8	1	0	0	0	0	0	0	0	1	2	0	0	3	1	0	1
38	1	6	4	3		9	2	2	0	19	23	4.5	4.5	4	4.5	3.5	33	36	34	12	7	10	13	24	9	4	11	13	0	2	2	11	22	0	0	2	7	1	0	0	0	0	0	3	0	1	9	1	1
57	2	5	2	4	4	8	2	2	0	19	33	6.5	3.5	4	6.5	4	32	41	45	13	10	7	18	47	14	4	34	13	0	0	3	18	44	0	0	3	0	1	1	2	0	2	7	1	1	8	2	2	2
58	2	6	3	3	4	9	2	5	0	18	26	3.5	4	6	6	5	25	24	51	14	7	14	26	39	24	2	32	7	0	0	3	26	36	3	0	0	0	7	0	1	0	0	6	3	5	7	7	5	0
59	2	6	5	2	4	9	2	1	0	17	79	6.5	5.5	4	1.5	6.5	24	34	16	7	1	10	23	62	7	16	19	43	0	2	17	21	45	1	0	0	2	3	1	1	0	8	1	2	1	4	3	8	4
35	2	7	3	3	4	8	2	4	0	15	53	4	4.5	4.5	3	5.5	27	30	31	14	8	6	37	97	18	19	34	63	1	1	15	35	82	6	0	1	5	4	0	2	0	8	2	5	0	9	6	4	4
19	2	6	2	3	2	7	2	1	1	22	85	5	1.5	7	6.5	5.5	30	40	36	19	4	10	32	77	11	21	18	59	2	5	62	25	15	8	0	1	4	2	0	1	0	8	2	0	0	6	1	6	3
41	2	8	4	2	4	9	2	0	0	21	22	3	5.5	6.5	3	5.5	16	27	36	10	9	13	4	12	2	2	8	4	0	0	0	4	12	2	0	0	1	0	0	0	0	0	0	1	0	0	3	0	0
20	2	4	2	3	4	7	2	1	1	12	20	6.5	6.5	6.5	3.5	7	18	33	17	11	4	15	6	14	4	2	7	7	1	3	9	2	5	1	0	0	0	0	0	0	0	1	1	2	0	1	3	0	1
53	2	5	2	3	4	6	2	1	0	19	38	2.5	4.5	5	4.5	5	23	32	30	11	6	15	15	18	14	1	14	4	1	5	2	9	16	6	0	0	2	0	2	0	0	0	1	3	0	1	8	0	0
38	2	8	9	2	4	9	2	1	0	32	44	3	3.5	2.5	7	2.5	46	41	50	15	12	6	23	40	8	15	14	26	0	0	1	23	39	6	0	1	2	1	0	0	0	5	3	2	0	4	3	4	1
22	2	7	5	2	4	7	2	5	0	14	37	4.5	5	6	3.5	4	27	33	38	13	4	12	28	69	18	10	36	33	1	6	25	21	44	3	0	0	8	2	0	0	0	2	2	7	2	4	13	1	2
54	1	8	9	1	4	8	2	2	0	7	45	6	1.5	7	6.5	7	28	38	41	13	6	12	27	56	15	12	27	29	2	0	9	25	47	8	0	0	1	2	0	0	0	6	2	5	0	4	4	4	3
28	2	5	6	4	6	9	2	0	0	17	36	7	4	7	6	4.5	21	31	30	11	6	14	12	22	9	3	11	11	0	0	5	12	17	1	0	1	0	1	0	3	0	0	5	0	0	6	0	0	1
33	1	4	1	3	2	8	2	2	0	20	33	3.5	5.5	3.5	3	6	24	25	25	12	4	7	7	18	3	4	7	11	0	1	4	6	14	0	0	1	2	1	0	0	0	0	2	1	0	3	1	0	1
40	2	7	2	5	2	8	2	2	0	10	32	6.5	4	5	4.5	7	17	29	37	12	9	11	15	29	12	3	16	13	2	0	0	13	29	0	0	2	8	2	0	0	0	0	0	0	1	2	7	2	0
29	2	8	4	1	5	9	2	2	0	22	35	3	3	6.5	5	6	32	29	29	15	5	4	24	84	11	13	35	49	1	1	7	22	77	5	0	1	4	1	0	0	0	3	1	5	0	2	7	1	3
24	2	7	6	4	2	7	2	2	0	21	28	3	6.5	3	5	6	36	33	53	23	7	7	30	81	18	12	29	52	0	3	10	27	71	10	2	3	2	4	0	1	0	4	0	2	0	7	4	4	2
27	2	7	4	3	2	8	2	2	0	10	29	5	5	6.5	3.5	7	18	31	24	9	2	11	27	98	14	13	42	56	0	3	16	24	82	4	0	2	2	7	0	1	0	4	3	3	0	10	4	4	4
20	2	7	2	3	2	7	2	1	0	27	34	1.5	4	4.5	5	4	34	32	28	20	6	6	13	39	7	6	13	26	2	1	12	10	27	1	0	1	2	1	0	0	0	2	2	2	0	3	2	1	2
21	2	7	8	1	9	9	2	0	0	6	22	6	6	5	5	5	20	34	52	10	7	10	9	13	4	5	5	8	1	0	4	8	9	0	0	0	3	0	0	0	0	2	2	1	0	2	1	1	1
19	2	7	9	1	6	7	2	1	0	12	33	5	5	5	6	6.5	13	20	28	11	6	3	16	47	7	9	18	29	0	4	9	12	38	1	0	0	3	4	0	0	0	4	1	3	0	5	4	2	1
20	1	7	2	1		7	2	2	0	1	40	3.5	5.5	4	2.5	7	21	34	53	12	12	6	19	63	9	10	26	37	0	5	33	14	30	1	0	1	3	4	0	0	0	4	0	2	0	5	5	3	2
21	1	5	8	1	6	7	2	4	0	28	57	2	2	4	7	3.5	33	36	41	20	8	2	55	104	33	22	41	63	1	1	43	53	61	1	0	0	8	14	0	0	0	7	5	15	0	14	21	5	1
23	2	5	4	2	5	7	2	2	0	9	29	7	7	4	2	4	18	28	23	11	3	10	24	56	16	8	23	33	0	9	22	15	34	0	0	1	2	7	0	0	0	2	3	2	0	12	2	5	2
65	1	7	5	3	4	6	2	3	0	8	20	3.5	4.5	7	3	7	13	25	23	7	3	16	7	25	5	2	20	5	0	0	0	7	25	0	0	1	2	0	0	1	0	0	1	2	0	1	4	1	1
19	2	7	6	1	2	7	2	0	1	26	46	2.5	5	6.5	6	6	36	34	44	22	8	10	13	55	6	7	22	33	0	5	35	8	20	1	0	0	1	4	0	0	0	2	0	2	0	5	0	1	1
57	1	8	7	2	7	8	2	0	0	24	38	4	4	4	6	5.5	24	31	17	15	5	6	17	39	11	6	28	11	0	0	2	17	37	1	0	1	1	5	0	0	0	3	5	0	1	8	1	6	1
59	2	2	2	4	4	9	2	7	2	21	52	3	5	6	6	6.5	21	26	39	17	12	8	72	163	43	29	59	104	6	1	20	65	143	17	0	3	14	3	2	2	1	11	1	9	0	7	19	6	6
52	2	8	2	5	4	9	2	4	0	8	27	3.5	3	7	1.5	4	24	28	14	10	2	12	14	41	9	5	19	22	0	0	5	14	36	1	0	0	4	0	0	0	0	2	2	5	0	2	7	1	1
31	2	4	10	3	7	9	7	0	0	16	29	2	5	7	1.5	3.5	23	26	28	11	2	14	13	43	6	7	15	28	0	0	8	13	35	1	0	2	1	1	0	0	0	2	2	1	2	3	3	2	2
32	2	6	2	4	5	8	2	4	0	16	36	7	3.5	7	6.5	6.5	29	33	44	12	8	5	33	110	16	17	38	72	5	2	16	26	94	5	0	2	6	2	0	2	0	4	4	1	0	7	4	1	5
58	2	5	3	4	4	8	2	4	0	28	23	1.5	7	4	6	2	38	31	44	27	14	12	29	98	16	13	43	55	0	1	5	28	93	9	0	3	6	4	0	0	1	2	3	0	1	5	4	4	3
39	1	5	1	4	4	6	2	4	0	14	33	4	3.5	5.5	3	4	21	28	34	9	5	13	33	50	27	6	30	20	1	0	3	32	47	1	0	4	7	0	0	2	0	5	2	10	0	6	17	3	2
20	2	4	1	3	2	6	2	0	0	25	53	3.5	5	5	5	3.5	35	28	33	20	5	10	24	55	12	12	22	33	0	7	31	17	24	4	0	0	2	1	0	2	0	10	1	1	1	8	3	4	1
34	2	9	6	2	4	9	2	3	0	21	35	4	3.5	6	3.5	5	23	29	42	10	3	9	27	66	11	16	23	43	0	11	32	16	34	5	0	1	5	2	0	0	0	4	2	5	0	5	7	2	3
29	2	7	4	3	4	9	7	1	0	13	30	4	7	7	3.5	4.5	28	33	34	8	10	15	12	37	8	4	21	16	0	5	11	7	26	2	0	0	1	0	0	1	0	2	2	3	0	3	2	0	2
20	1	8	6	2	4	7	2	0	0	15	30	4	3	4.5	4.5	3	30	31	20	6	1	15	7	11	6	1	7	4	2	0	0	5	11	0	0	0	0	3	0	0	0	0	0	2	0	3	2	0	0
25	1	6	3	4	4	7	2	0	0	10	35	5	7	5	1	6	18	30	14	6	3	9	13	40	9	4	25	15	0	2	10	11	30	1	0	2	0	0	0	2	0	1	1	2	2	3	4	1	2
53	2	5	6	3	4	8	2	4	0	22	55	2.5	6.5	6	4.5	6.5	25	31	43	16	5	12	17	65	7	10	26	39	1	0	5	16	60	0	0	0	4	1	0	0	0	3	2	4	0	4	5	1	1
25	3	5	2	5	4	7	2	1	0	12	30	5	4.5	4	3.5	6	17	28	19	13	5	8	24	65	16	8	34	31	2	0	4	22	61	4	0	2	2	4	0	0	0	4	3	2	0	8	3	2	2
22	1	4	1	5	4	6	2	0	0	20	37	4	4.5	5.5	5	5	29	33	24	15	4	14	1	4	0	1	0	4	0	0	0	1	4	0	0	1	0	0	0	0	0	0	0	0	0	0	0	0	0
31	1	7	6	2		9	2	0	0	14	38	2	4.5	3.5	2.5	4.5	22	31	19	11	4	8	16	44	8	8	20	24	0	3	15	13	29	0	1	0	4	3	0	0	0	2	0	3	1	4	5	1	1
26	2	7	3	5	2	7	2	3	0	31	39	3.5	3	7	5.5	5.5	26	25	68	13	11	10	40	103	27	13	58	45	3	8	44	29	59	5	0	1	2	9	1	1	0	4	6	3	0	16	7	2	4
20	2	6	3	5	4	7	2	7	0	34	54	6	6	6	7	6.5	41	34	66	27	12	5	43	68	24	19	24	44	2	15	40	26	28	5	0	0	12	1	0	1	0	11	0	5	0	7	14	6	0
19	2	8	9	2	4	7	2	0	1	22	22	6	4.5	4.5	6	3.5	33	35	40	18	5	4	14	41	9	5	21	20	0	9	31	5	10	1	0	0	1	2	0	0	0	2	5	2	0	7	1	1	0
31	2	6	3	4	6	7	2	3	1	18	85	2.5	3.5	7	5.5	6	25	28	51	12	12	8	61	122	38	23	65	57	3	14	42	44	80	7	1	3	7	8	0	1	0	8	6	11	1	13	13	10	3
57	1	7	5	2	4	8	7	0	0	2	21	2.5	5	6.5	4.5	6.5	15	26	27	7	5	17	18	42	14	4	25	17	0	0	0	18	42	2	0	5	2	0	0	0	1	0	4	3	1	4	6	3	1
42	1	9	9	4	5	8	2	1	1	7	37	3	3	5	4.5	4.5	17	22	30	8	4	9	6	16	4	2	8	8	0	1	7	5	9	0	0	0	0	2	0	0	0	1	2	1	0	4	1	0	1
70	2	6	5	1	4	8	2	3	0	19	26	2	6.5	7	3.5	3	26	28	37	11	14	15	12	33	7	5	13	20	0	1	5	11	28	0	0	0	1	2	0	0	0	2	6	0	1	8	1	1	1
54	1	7	7	2	6	9	2	5	0	21	58	4	4.5	4.5	7	7	32	33	53	14	7	9	34	100	18	16	42	58	2	1	20	31	80	2	0	3	6	2	0	0	0	6	6	4	0	8	7	5	3
20	1	4	2	2	7	7	2	0	0	8	24	7	6.5	5	4	7	14	26	14	6	0	16	5	7	3	2	3	4	0	3	3	2	4	0	0	1	2	0	0	0	0	0	1	0	0	2	1	0	0
58	1	7	10	2	6	8	2	0	0	9	27	3.5	6	4.5	3	5.5	20	25	14	6	4	13	21	63	15	6	43	20	0	1	4	20	59	3	0	0	1	3	0	1	0	4	7	1	1	12	3	1	3
29	1	6	2	5	4	7	2	3	0	12	24	4.5	4	5	5.5	6.5	21	29	63	9	12	14	34	89	25	9	51	38	0	1	10	33	79	5	0	3	3	4	0	4	0	2	3	8	2	6	12	2	4
34	2	5	3	5	2	7	2	0	0	9	35	1	7	5	2.5	3	15	19	18	8	9	8	38	93	19	19	42	51	0	2	17	36	76	4	0	4	1	8	1	1	0	8	2	6	0	4	8	13	3
31	2	8	7	2	4	7	2	2	0	18	60	2.5	2.5	5.5	4	6	29	33	59	15	12	15	28	74	16	12	33	41	1	0	14	27	60	3	0	1	1	7	0	0	1	7	3	2	1	6	4	8	3
23	2	4	1	5	5	7	2	2	0	31	55	4	3	5	6.5	5	38	29	41	28	7	13	39	98	25	14	41	57	2	7	16	30	82	6	0	0	5	9	0	6	0	5	1	3	0	7	4	6	3
21	1	5	10	1	2	7	2	0	0	17	35	6.5	5	5.5	7	6.5	19	29	38	13	9	7	17	41	13	4	24	17	0	5	16	12	25	6	0	0	2	3	0	0	0	1	2	0	2	6	4	0	0
39	1	7	8	3	8	9	2	4	0	35	52	3	6	7	2	6	39	32	51	23	12	11	42	117	27	15	57	60	0	2	17	40	100	6	0	1	3	10	0	2	0	6	2	7	2	9	15	2	5
50	2	8	10	1	4	8	2	1	0	16	44	3	6.5	5.5	2	5.5	18	24	39	14	6	11	19	69	7	12	26	43	0	1	14	18	55	2	0	2	4	2	0	0	0	3	2	1	0	6	1	2	2
20	2	6	3	3	2	7	2	0	0	22	35	3	4	5	6.5	7	21	26	45	15	7	10	20	66	11	9	30	36	0	6	37	14	29	8	0	0	2	1	0	1	0	3	1	1	0	5	2	1	2
28	2	4	2	5	6	8	2	0	0	5	49	4.5	6	6	2	4	10	23	21	8	5	13	29	56	19	10	24	32	3	5	16	21	40	5	0	1	1	10	0	2	0	4	0	1	0	3	7	5	1
24	2	7	2	5	4	7	2	2	0	28	38	4	7	4.5	4.5	5.5	42	42	42	20	5	7	26	80	10	16	18	62	0	0	15	26	65	2	0	1	7	3	0	0	0	3	3	5	0	6	7	2	2
63	2	6	5	4	4	8	2	0	0	19	24	2.5	4	3.5	4	4	23	24	36	22	14	11	20	49	16	4	36	13	1	0	0	19	49	3	0	0	2	0	1	0	0	2	6	2	3	6	8	0	1
26	2	7	3	4	5	9	2	0	0	9	51	4.5	5	5	4	4.5	17	26	23	8	1	16	12	19	4	8	3	16	1	2	13	9	6	0	0	1	0	1	0	0	0	5	0	0	1	3	1	5	1
33	2	7	9	2	4	9	2	0	0	23	30	6	4	4	5.5	6	22	32	30	12	4	10	21	80	9	12	38	42	0	3	23	18	57	3	0	1	1	2	0	1	0	9	2	1	1	5	3	4	4
22	2	7	4	3	4	7	2	0	0	12	24	1	4.5	6	4	3	26	29	37	7	6	13	4	15	4	0	15	0	0	3	10	1	5	0	0	0	1	0	0	0	0	0	1	2	0	1	3	0	0
30	1	4	4	4	6	9	2	2	1	32	29	1	3	4	5.5	3.5	43	32	23	27	6	13	27	59	20	7	32	27	0	4	23	23	36	5	0	0	1	2	0	0	0	1	6	8	1	9	8	1	0
20	2	7	6	2	6	7	2	1	0	23	29	4.5	4.5	4	7	5	36	38	42	18	4	9	19	53	6	13	15	38	0	4	30	15	23	1	0	0	2	3	0	0	0	8	1	2	0	6	2	5	0
20	1	7	10	1	2	7	10	3	0	25	30	3.5	6	4	7	5.5	25	24	43	17	5	11	20	61	12	8	27	34	0	5	21	15	40	4	0	0	3	4	0	0	0	2	0	6	0	3	9	2	2
35	1	5	2	4	2	7	7	0	0	20	61	4	4	5.5	4	5.5	21	27	25	12	5	9	51	102	27	24	39	63	3	10	27	38	75	8	0	4	3	4	0	2	1	12	0	7	0	9	9	11	5
64	2	8	10	1	6	8	2	2	0	6	48	6.5	6	5	1	6.5	14	27	32	9	8	15	25	65	9	16	24	41	0	0	7	25	58	1	0	2	4	0	1	0	0	9	3	2	0	5	4	6	1
37	2	9	5	3	8	8	2	1	0	13	51	5	6.5	6.5	1	7	30	44	18	9	2	14	36	107	24	12	56	51	2	3	24	31	83	4	0	2	4	1	0	1	0	4	7	8	0	12	8	2	4
30	2	7	2	3	5	9	2	2	1	15	35	3	6.5	5	3	5	22	32	41	14	11	9	25	59	13	12	28	31	0	1	12	24	47	3	0	2	5	1	0	1	0	7	0	5	0	4	6	4	3
38	2	5	5	3	6	9	2	4	0	23	39	5	3	6	6.5	5	40	38	29	16	6	9	25	64	16	9	29	35	0	1	8	24	56	7	0	1	3	1	1	0	0	3	2	7	0	3	10	3	2
22	2	4	2	4	5	7	2	5	0	26	61	3	4.5	5.5	7	6	31	30	48	23	8	12	54	111	31	23	44	67	0	9	32	45	79	10	1	0	11	2	0	6	0	11	0	9	1	4	16	8	3
20	2	3	1	3	4	6	10	3	0	36	57	4	4.5	5.5	7	6.5	35	37	58	21	6	7	16	56	6	10	18	38	0	2	17	14	39	0	0	0	4	3	0	0	0	5	1	1	0	5	1	2	1
37	2	6	6	2	4	8	2	0	0	17	38	3.5	4	4.5	6	3	20	30	39	10	6	5	7	22	1	6	4	18	0	0	0	7	22	1	0	0	1	1	0	0	0	3	0	0	0	1	0	3	0
29	1	4	3	5	6	7	10	0	0	18	23	4.5	4.5	3.5	3	4.5	25	27	27	14	4	9	19	40	11	8	15	25	0	6	8	13	32	6	0	0	0	2	0	1	0	2	3	3	0	6	4	1	2
26	2	7	2	5	4	8	2	3	0	11	49	5	4.5	6.5	5	7	20	32	32	10	4	12	40	91	23	17	35	56	0	17	39	23	52	17	0	2	5	0	0	5	0	6	1	1	0	2	4	5	3
43	2	6	6	1	4	8	2	0	0	14	30	6.5	5	5	4.5	7	25	38	25	6	2	12	2	9	2	0	9	0	0	0	0	2	9	0	0	0	0	1	0	0	0	0	0	1	0	1	1	0	0
26	2	4	1	2	2	7	2	0	0	10	35	3	5.5	6	1.5	2.5	20	24	14	8	2	8	19	51	12	7	38	13	0	8	31	11	20	1	0	2	2	2	0	1	0	2	4	3	0	7	3	2	3
18	2	7	10	3	5	6	2	2	0	19	33	2	3.5	3	3	4	19	21	23	11	5	8	17	47	11	6	23	24	1	3	32	13	15	0	0	0	2	6	0	0	0	1	4	1	0	9	2	2	0
30	2	7	4	2	4	9	2	1	0	21	21	2	5.5	6.5	1.5	3	24	33	22	9	5	7	8	21	5	3	9	12	0	0	0	8	21	0	0	0	1	0	0	2	0	1	3	1	0	3	1	0	2
63	1	7	8	2	6	8	2	4	0	24	35	1.5	4	6.5	5	6.5	34	32	19	17	3	11	30	60	21	9	25	35	1	0	8	29	52	2	0	2	4	4	0	0	0	2	7	7	0	8	9	4	2
22	2	7	6	1	2	7	2	0	0	12	30	3.5	6.5	5.5	4.5	5	18	29	30	10	3	9	12	35	7	5	15	20	1	1	4	10	31	2	0	0	2	0	0	0	0	1	2	2	0	3	2	0	1
24	2	8	10	2	6	8	2	0	1	9	37	5.5	5.5	5.5	2	5.5	19	31	27	11	4	9	13	29	8	5	13	16	0	3	13	10	16	0	0	1	0	7	0	0	0	1	0	1	0	3	6	1	1
39	1	7	6	2	6	9	2	1	0	5	22	3.5	4	6	1.5	3.5	15	26	22	7	7	11	16	31	12	4	17	14	0	0	0	16	31	6	0	0	2	0	0	0	0	0	5	1	0	6	1	0	0
22	2	5	3	4	7	8	2	1	0	13	29	4	5	5.5	5.5	5	27	30	27	9	4	8	11	24	4	7	7	17	1	0	11	10	13	1	0	0	3	0	0	0	0	2	1	2	0	1	3	1	1
21	2	7	6	1	4	7	2	0	0	12	36	2.5	5	6	5	6	25	32	32	10	10	9	14	38	8	6	15	23	0	8	24	6	14	2	0	0	3	2	0	0	0	1	4	1	0	5	3	1	1
39	2	7	6	1	8	9	2	2	1	21	36	4	5.5	4.5	4	6	22	29	42	18	4	12	14	33	8	6	10	23	1	1	4	12	29	1	0	1	2	1	1	0	0	0	3	3	0	5	3	0	1
26	2	7	8	1	6	8	2	1	0	11	38	4.5	5.5	4.5	2.5	5	26	31	28	11	3	9	18	49	11	7	27	22	0	4	21	14	28	0	0	1	2	5	0	0	0	2	0	5	1	3	6	2	1
20	2	8	9	1	4	8	2	0	0	12	28	5	4.5	5.5	2.5	5	21	32	41	10	2	6	12	27	9	3	16	11	0	8	16	4	11	1	0	0	4	1	0	0	0	0	3	2	0	4	6	0	0
33	1	3	4	3	5	9	2	1	0	37	34	3	4	2.5	6	1	41	28	39	21	8	9	27	76	11	16	30	46	0	7	15	20	61	2	0	2	4	2	0	2	0	3	0	5	4	1	11	3	3
30	1	8	9	2	6	9	2	0	0	17	38	3.5	6.5	4	3	6.5	26	37	32	11	5	1	26	56	12	14	24	32	0	9	26	17	30	4	1	1	4	1	0	2	0	4	0	7	0	1	7	4	1
29	1	4	6	1	2	8	2	1	0	14	26	3	5.5	4	3.5	6	24	32	23	12	3	11	14	27	10	4	15	12	0	3	7	11	20	0	0	1	1	0	0	1	0	4	2	4	0	4	4	0	2
34	1	4	2	2	5	7	2	2	0	31	30	4.5	3.5	3	5.5	4.5	33	28	36	24	19	6	53	116	37	16	57	59	2	1	8	50	108	1	1	3	4	12	0	3	1	6	2	17	1	7	23	9	3
40	2	7	3	2	6	9	2	4	0	14	27	4.5	5	6	4	5.5	17	29	45	12	4	10	25	77	12	13	36	41	0	2	17	23	60	1	1	1	7	2	2	1	0	5	3	2	0	4	8	5	4
52	2	7	8	1	4	7	2	5	0	27	44	3	4	2	4.5	3.5	35	32	67	25	15	5	29	101	16	13	53	48	2	2	18	25	83	1	1	3	3	3	1	1	0	5	6	1	0	11	4	6	3
19	1	4	2	2	4	7	2	1	0	28	71	4.5	5.5	4.5	3	6.5	41	38	37	20	9	11	30	88	8	22	17	71	2	5	37	23	51	1	0	2	3	3	0	1	0	8	2	4	0	6	2	5	5
38	1	8	7	2	6	8	2	4	0	17	32	4	3.5	3	5	6	27	25	58	13	9	10	19	52	9	10	21	31	0	2	10	17	42	1	1	0	5	2	0	0	1	3	0	2	2	3	7	4	0
36	2	8	6	2	4	9	2	1	1	20	34	1.5	3	5.5	4.5	3.5	30	30	39	17	2	10	19	45	11	8	15	30	1	5	16	13	29	1	0	2	1	6	0	0	0	3	0	2	3	4	6	5	2
20	2	7	6	2	4	9	2	2	0	22	28	7	5.5	3.5	6.5	5	22	25	31	15	7	11	12	20	7	5	5	15	0	7	13	5	7	3	0	0	2	1	0	0	0	2	2	0	1	5	2	0	0
40	2	8	4	4	4	9	2	1	0	15	51	6.5	6	6.5	4	4.5	19	27	20	10	2	10	17	55	9	8	30	25	0	0	3	17	52	4	0	0	3	2	1	0	0	3	2	1	0	4	3	1	2
60	2	7	9	1	4	9	2	0	0	9	23	2	6	7	2	6.5	16	28	23	6	3	15	8	19	6	2	11	8	0	0	4	8	15	0	0	0	1	0	0	0	0	0	6	0	0	6	0	0	0
19	2	7	9	2	2	7	2	2	0	37	50	5	6	3.5	7	7	45	36	62	22	5	6	42	88	24	18	38	50	0	20	57	22	31	5	0	1	7	4	0	0	0	8	5	6	1	12	11	5	1
22	2	7	10	4	4	9	2	0	0	13	22	5.5	5	7	4.5	5	27	34	22	12	3	9	7	25	5	2	17	8	0	2	10	5	15	0	0	0	0	2	0	0	0	1	2	1	1	4	2	1	0
20	2	5	3	4	6	6	2	2	0	34	69	4.5	6	6.5	5	5	36	40	60	20	13	11	31	98	15	16	35	63	0	11	51	20	47	8	0	2	3	2	0	1	0	4	4	2	0	8	3	2	3
23	2	5	8	1		7	2	0	0	13	31	7	3	4.5	5.5	5.5	27	31	26	12	4	4	14	28	9	5	16	12	2	4	13	8	15	0	0	0	0	5	0	0	0	3	1	0	2	5	2	2	1
34	2	8	8	3	2	9	2	0	1	9	23	2.5	5	3.5	1.5	7	30	38	30	8	3	8	15	56	7	8	19	37	0	6	22	9	34	1	0	1	3	2	0	0	0	2	4	1	0	6	4	1	2
34	2	8	7	3	4	9	2	0	0	6	28	4.5	5	7	3.5	6	16	26	32	7	1	14	8	20	3	5	7	13	0	0	0	8	20	1	0	1	3	1	0	0	0	0	0	2	0	1	1	0	1
51	2	4	2	5	7	7	7	4	0	15	64	1.5	2	6.5	4.5	4	15	23	28	10	4	11	59	158	34	25	66	92	3	7	41	49	117	5	0	3	7	14	2	1	1	9	7	3	0	14	14	10	6
22	2	5	1	5	4	6	7	0	0	26	44	2.5	4	6	6	4	31	29	53	21	11	9	21	49	12	9	21	28	1	3	12	17	37	5	1	1	0	6	0	1	0	3	0	1	0	5	2	4	3
22	2	4	5	2	8	7	2	0	0	23	30	7	5.5	3.5	4.5	5	33	37	40	15	1	6	20	48	15	5	28	20	4	5	16	11	32	2	0	0	1	1	0	0	0	3	4	1	2	7	3	1	2
31	1	6	3	3	6	7	7	0	0	24	30	4	4.5	6.5	3.5	4	19	23	30	18	9	13	10	22	9	1	20	2	2	4	13	4	9	1	0	1	1	0	0	0	0	1	0	2	0	2	3	1	1
43	1	7	6	2	5	9	2	0	1	0	20	7	7	7	1	7	15	28	21	6	3	8	10	23	8	2	16	7	0	1	1	9	22	0	1	1	0	2	0	1	0	1	0	4	0	3	4	2	1
25	1	6	9	1	4	8	7	0	0	14	27	4	6.5	5.5	1.5	4.5	11	18	29	8	3	12	13	33	10	3	20	13	0	6	14	7	19	0	0	0	2	2	0	0	0	1	2	0	5	5	6	0	1
24	1	7	7	1	4	8	2	1	0	14	32	4.5	7	5.5	3	4.5	15	29	32	13	6	14	19	43	12	7	19	24	0	2	16	17	27	6	0	0	1	5	0	0	0	2	1	0	2	5	3	2	0
36	2	5	6	1	4	8	2	3	1	17	26	4	5.5	4.5	4	5	23	22	41	13	6	9	11	35	4	7	12	23	0	0	0	11	35	0	0	2	2	2	0	0	0	2	2	1	0	4	1	1	2
35	1	8	6	3	4	9	7	0	0	16	44	4.5	4.5	6	5	7	25	40	46	13	4	10	27	75	13	14	26	49	0	0	14	27	61	3	0	2	5	6	0	0	0	3	5	1	0	10	4	4	2
20	1	6	4	1	6	7	2	1	0	6	22	2	6	6	3.5	6.5	20	25	19	7	3	12	17	51	8	9	23	28	1	6	31	10	20	0	0	2	2	4	0	0	0	3	1	1	0	4	1	4	2
45	2	9	3	1	7	9	7	5	2	1	35	5	4.5	6.5	3	6.5	15	33	35	8	6	15	66	152	36	30	59	93	3	3	23	60	129	8	0	6	10	5	0	1	1	12	5	11	0	12	15	12	5
51	2	7	5	2	6	9	2	2	0	16	29	5.5	6	6.5	3.5	4	20	27	40	11	6	12	15	51	8	7	22	29	1	3	12	11	39	1	0	2	2	1	0	2	0	1	4	0	0	4	0	1	3
24	2	6	9	1	4	8	2	0	0	15	28	5	5	6	4.5	5.5	28	33	24	10	6	8	19	64	9	10	29	35	1	3	18	15	46	1	0	0	2	3	0	0	0	4	1	4	1	4	5	3	0
22	2	5	1	4	4	9	2	2	0	19	39	3	3.5	4	6	5.5	30	38	29	17	7	6	20	41	12	8	21	20	3	2	15	15	26	1	0	1	0	7	0	1	0	2	0	2	0	3	3	6	2
19	2	6	3	4	4	7	2	0	0	12	22	6.5	4.5	7	4.5	6	17	26	30	7	6	9	14	41	7	7	17	24	1	4	27	9	14	0	0	0	0	4	0	1	0	2	1	2	0	5	1	3	2
37	2	6	3	3	6	8	2	0	0	16	23	3.5	5	7	3	6	24	34	30	12	3	10	9	21	6	3	10	11	0	0	0	9	21	1	0	0	1	1	0	0	0	0	6	0	0	7	1	0	0
24	2	5	2	3	6	7	2	2	0	24	43	3	4.5	5	4	5.5	25	29	55	20	10	12	21	42	14	7	21	21	1	5	5	15	37	0	0	2	0	7	0	0	0	1	1	6	1	3	7	6	1
35	2	8	9	3	2	9	2	1	0	25	23	6.5	6.5	5	4	5.5	32	37	31	15	3	14	17	62	10	7	28	34	0	0	5	17	57	2	0	3	1	1	0	0	0	2	4	3	1	5	4	3	2
37	2	6	2	5	5	8	2	1	0	18	25	1	7	7	3.5	4.5	26	33	26	9	4	12	17	50	11	6	27	23	1	0	0	16	50	4	0	2	1	0	0	1	0	2	5	1	0	5	2	2	3
22	2	3	3	4	5	7	2	0	0	33	38	4.5	3.5	7	7	6	29	24	46	21	12	4	11	39	7	4	23	16	0	1	4	10	35	0	1	1	0	4	0	0	0	1	1	3	0	4	2	2	0
20	2	7	4	1	9	7	7	0	0	17	34	4.5	6.5	4.5	4.5	5	29	32	41	13	10	8	19	51	13	6	30	21	1	10	33	8	18	2	0	1	0	4	0	0	0	4	5	0	0	8	0	4	1
36	2	6	2	1	4	9	2	4	0	19	25	3.5	5.5	3.5	3	5.5	19	25	48	14	11	8	9	29	1	8	2	27	0	0	0	9	29	1	0	1	2	2	0	1	0	2	0	0	0	2	1	0	3
24	1	4	6	2	4	9	2	0	0	21	27	5.5	6.5	5.5	4	6	20	27	34	18	12	9	18	53	9	9	21	32	1	3	14	14	39	1	0	4	4	1	0	0	0	2	0	2	1	2	4	3	1
28	1	7	3	4	4	9	2	0	0	11	29	3	4	5	5.5	4	24	27	22	12	3	14	23	71	16	7	42	29	0	4	16	19	55	5	0	0	4	3	0	0	0	4	2	3	1	6	5	1	2
37	1	8	5	3	4	9	2	0	0	11	20	5	6	7	2.5	5.5	26	32	28	10	1	11	18	34	14	4	20	14	0	2	5	16	29	6	0	1	1	2	0	0	0	1	5	1	0	9	2	0	1
24	2	4	4	1	6	9	2	1	0	24	41	3.5	4.5	4.5	5.5	5	25	31	55	15	6	6	21	68	6	15	18	50	1	1	15	19	53	1	0	1	3	1	0	1	0	6	2	2	0	4	2	3	5
53	2	6	3	1	4	9	2	3	0	18	33	3	6	7	2.5	6.5	22	33	28	11	4	16	30	61	20	10	22	39	1	4	13	25	48	8	0	0	6	7	0	0	0	3	2	0	1	6	3	6	1
65	2	8	7	2	5	8	2	3	0	25	27	3.5	5.5	5	3.5	6	21	26	39	13	8	11	44	101	30	14	44	57	1	1	5	42	96	7	0	1	5	8	1	0	0	4	5	11	0	12	11	3	4
64	2	8	6	3	4	8	2	6	0	20	47	4	4	4	3	5	23	27	52	12	11	5	32	80	18	14	41	39	0	1	8	31	72	1	0	1	4	6	1	0	0	8	6	2	1	13	6	7	2
39	2	5	3	3	4	6	2	4	1	13	44	5.5	5.5	4	6.5	3.5	12	18	29	6	2	12	22	52	15	7	25	27	2	0	0	20	52	0	0	0	5	7	0	0	0	2	6	0	0	8	2	6	1
25	2	4	3	4	4	8	2	7	0	30	65	5	6	4.5	5	6.5	35	29	56	23	8	7	41	93	19	22	24	69	0	5	17	36	76	10	0	2	6	3	0	1	0	12	4	0	0	13	2	5	3
34	2	9	5	1	6	9	2	2	0	8	43	6	4	6.5	3.5	7	18	31	22	9	1	10	20	58	11	9	22	36	1	1	13	18	45	5	0	1	3	1	1	0	0	4	0	3	0	1	6	2	2
19	2	4	1	5	6	7	2	0	0	14	47	5	3	3.5	4.5	6	24	26	41	12	5	6	41	81	23	18	35	46	1	8	47	32	34	4	0	1	2	1	0	1	0	11	3	12	0	10	13	5	2
20	2	6	5	2	7	7	2	1	0	12	52	2	3	6.5	5	5	18	22	29	12	4	8	26	63	15	11	25	38	4	10	34	12	29	0	0	1	2	4	0	1	0	2	4	1	3	8	6	1	2
76	2	8	5	1	2	9	2	3	0	22	24	4	4.5	3	5	7	21	35	23	11	9	11	14	34	10	4	22	12	1	0	0	13	34	0	0	0	4	0	0	0	0	1	7	1	0	7	2	0	1
27	2	5	1	5	9	7	2	3	0	23	50	5.5	5.5	4.5	5.5	5	32	29	38	16	12	5	43	100	27	16	40	60	0	2	14	41	86	3	1	3	9	5	0	0	1	9	3	6	0	13	11	7	3
65	2	5	4	3	4	8	2	2	0	8	24	3.5	6.5	6.5	1.5	4.5	17	19	24	7	10	16	21	59	13	8	32	27	0	2	6	19	53	2	0	1	1	3	0	1	0	4	7	0	0	12	0	1	4
19	2	4	1	5	4	7	2	2	0	36	20	6.5	4	7	7	3.5	44	37	39	18	8	11	24	60	15	9	28	32	4	5	30	15	30	7	0	0	4	4	0	1	0	1	0	2	0	4	1	1	1
46	2	10	5	5	6	9	2	1	0	1	27	5.5	7	7	1	7	14	28	16	6	1	16	12	36	6	6	18	18	1	1	9	10	27	0	0	0	3	1	0	0	0	2	2	3	0	3	3	0	2
52	2	6	5	3	4	8	2	0	0	10	26	4	7	5.5	3	4.5	19	28	27	7	2	15	4	18	4	0	18	0	0	0	0	4	18	0	0	0	1	0	0	0	0	1	2	0	0	3	1	0	0
62	1	10	9	1	4	8	2	0	0	1	24	4	4.5	7	1.5	5	14	28	23	6	3	14	33	72	25	8	43	29	1	0	4	32	68	3	1	0	1	2	0	1	5	3	4	10	2	6	10	1	3
26	2	9	1	5	4	9	2	3	0	21	46	3.5	4	4	4	5	38	45	82	24	15	14	21	64	9	12	17	47	0	3	15	18	49	1	0	3	0	6	0	0	0	4	2	2	0	4	3	7	2
19	2	7	3	3	6	7	2	5	0	39	72	2.5	3.5	3	7	6	42	39	46	28	13	6	39	101	21	18	41	60	1	18	64	20	37	6	0	0	6	2	0	3	0	11	2	3	2	10	6	3	2
20	2	7	9	2	4	7	2	3	0	15	24	5	6	3.5	5	6.5	26	29	40	9	6	13	11	30	6	5	13	17	0	2	10	9	20	0	0	0	3	0	0	0	0	2	3	2	0	4	1	1	0
38	2	9	9	1	4	9	2	1	1	17	61	6	4.5	6	4	4.5	21	29	52	14	5	6	32	91	12	20	31	60	0	1	14	31	77	1	0	1	5	2	1	0	0	10	5	5	0	8	6	6	3
55	2	2	2	3	5	7	2	1	0	21	57	1	4	6.5	4	2	20	20	40	12	7	14	27	82	14	13	34	48	1	0	9	26	73	6	0	4	5	1	0	2	0	3	2	2	0	3	3	2	6
66	2	8	10	3	5	8	2	2	0	8	25	3	5.5	7	3.5	6.5	12	25	26	7	6	15	30	88	20	10	44	44	0	1	3	29	85	1	0	1	6	2	0	0	1	3	7	5	3	9	11	2	2
20	2	4	3	4	6	7	2	3	0	13	23	4.5	4.5	6.5	3.5	6	17	33	32	14	5	11	21	57	11	10	26	31	0	4	30	17	27	6	0	0	2	5	0	0	0	5	1	1	1	5	3	5	1
29	1	8	6	2	5	9	2	0	0	9	34	3.5	3.5	7	3.5	7	19	33	27	10	4	9	30	71	12	18	21	50	1	6	27	23	44	2	0	1	6	1	0	0	0	7	3	3	1	6	9	4	3
20	2	6	4	1	4	7	2	4	0	28	55	1.5	4	4.5	5.5	3	40	28	56	27	12	6	20	53	12	8	27	26	1	6	16	13	37	0	0	2	2	3	0	0	0	3	4	3	0	9	2	1	1
40	2	3	1	5	4	7	2	6	0	30	38	4.5	4	4	6.5	6	34	33	34	23	7	5	31	77	19	12	30	47	0	6	12	25	65	0	0	6	6	7	0	2	1	1	4	2	1	6	5	10	1
44	2	5	5	3	5	9	2	4	1	32	43	6	4	7	6.5	4	26	35	39	23	4	9	29	82	23	6	54	28	0	10	29	19	53	9	0	2	2	2	0	3	0	1	5	4	0	8	5	1	1
25	1	10	9	1	4	8	2	1	0	18	31	5	4	5.5	1.5	4	33	35	18	11	4	12	17	25	10	7	12	13	0	8	8	9	17	1	0	2	0	2	0	0	0	2	0	6	3	2	9	3	1
18	1	6	3	2		7	7	1	1	24	41	1.5	4.5	3.5	4.5	5.5	30	38	35	13	8	8	37	82	24	13	39	43	3	8	39	26	43	7	0	0	5	3	0	0	0	3	3	9	0	8	10	1	1
21	1	3	1	3	4	6	2	0	0	28	45	4	5	4.5	5.5	6	35	31	45	20	14	11	29	80	18	11	40	40	0	5	17	24	63	2	1	3	0	5	0	5	0	3	3	3	0	9	4	5	3
63	1	8	9	1	8	9	2	0	0	7	24	5.5	6	4	3	6.5	22	32	16	8	3	14	5	14	5	0	14	0	0	0	0	5	14	0	0	0	0	1	0	0	0	0	2	1	1	3	2	0	0
28	1	5	2	5	2	6	2	1	0	28	60	5.5	5	5	7	4	29	32	22	13	4	6	24	66	11	13	29	37	1	2	17	21	49	2	0	2	3	5	0	1	0	2	1	5	0	6	7	1	3
43	2	5	2	2	5	6	2	4	0	19	39	4.5	4.5	4.5	6	5	27	27	37	19	12	10	35	73	27	8	44	29	1	7	16	27	57	9	3	1	3	3	1	0	1	1	6	2	3	8	9	4	3
39	2	6	3	5	5	9	2	1	0	29	26	3	5	5	4.5	4	27	33	30	24	9	10	24	76	14	10	42	34	0	1	6	23	70	4	0	2	4	5	1	0	0	3	2	2	0	6	4	4	3
26	2	7	5	5		9	2	1	0	17	25	4.5	4	5.5	4.5	5.5	25	32	46	11	9	6	13	44	7	6	20	24	0	0	4	13	40	0	0	1	2	4	0	2	0	0	2	1	0	5	1	1	2
18	2	5	1	3	5	7	2	1	0	26	49	4.5	4	4	5	7	31	37	55	19	10	8	31	65	22	9	29	36	3	14	50	14	15	6	0	2	5	3	0	0	0	3	1	5	0	5	10	1	2
44	1	6	6	2	4	6	2	0	0	0	20	5.5	5.5	7	2	6	18	31	13	6	1	14	1	3	1	0	3	0	0	0	0	1	3	0	0	0	0	1	0	0	0	0	0	0	0	1	0	0	0
36	2	5	1	1	7	8	7	0	0	10	34	4	7	4.5	3	7	17	28	35	9	2	16	49	125	36	13	64	61	3	2	9	44	116	6	0	1	10	11	1	2	1	2	5	4	2	10	21	3	3
19	2	6	6	1	4	7	2	3	0	20	47	5.5	6.5	6.5	7	5.5	31	37	39	16	5	14	17	58	9	8	22	36	1	8	31	8	27	0	0	0	4	2	0	0	0	2	2	5	0	5	5	0	1
20	2	7	10	1	6	7	2	0	0	6	25	4.5	4.5	7	3.5	4	14	19	24	9	3	9	4	9	0	4	0	9	0	0	0	4	9	0	0	0	0	0	0	0	0	1	0	1	0	0	1	1	0
20	1	9	8	1	4	7	2	0	0	13	27	4.5	5.5	7	4	6.5	26	33	31	10	3	11	14	29	9	5	18	11	0	9	23	5	6	1	0	0	1	0	0	0	0	1	4	4	1	4	4	1	0
39	1	7	7	2	5	8	2	2	0	15	27	3.5	4.5	4.5	5	6	23	29	34	13	2	13	26	66	18	8	35	31	0	14	28	12	38	1	0	2	6	4	0	0	0	1	7	3	1	11	10	1	2
19	2	7	8	2	6	7	2	1	0	16	29	5	4	4.5	5.5	5.5	18	24	41	9	3	13	17	44	9	8	21	23	0	4	20	13	24	1	0	1	4	3	0	0	0	4	2	1	0	6	3	0	2
18	1	5	2	3	4	6	10	1	0	23	45	2.5	3.5	5	6.5	4	33	27	39	15	8	6	22	46	6	16	8	38	0	6	34	16	12	1	0	0	1	2	0	0	0	8	3	4	0	5	2	6	1
55	2	7	2	2	5	8	10	4	0	25	81	1.5	7	1.5	2	6.5	22	36	52	16	10	14	44	128	28	16	66	62	0	10	33	34	95	4	0	5	6	5	1	3	0	5	6	6	0	9	11	11	4
29	2	7	1	4		7	7	0	0	25	54	3.5	4	6.5	4	6.5	25	32	44	19	8	11	37	79	25	12	42	37	1	5	18	31	61	7	0	2	2	3	0	2	0	6	2	9	1	8	10	5	3
29	2	8	5	2	4	9	2	0	0	6	20	7	5	4	3	6	21	32	21	8	2	11	11	19	10	1	16	3	0	3	2	8	17	0	0	0	0	0	0	0	0	2	6	0	3	7	3	0	0
32	2	7	2	5	5	9	2	2	0	26	28	5	5.5	3	4	3	25	22	22	13	11	10	24	54	17	7	28	26	3	3	8	18	46	5	0	3	2	6	0	0	0	1	2	1	1	3	3	7	2
19	2	6	1	4	4	7	2	3	0	27	68	3.5	5.5	4	6	5	28	34	43	21	13	11	44	95	27	17	39	56	3	9	42	32	53	8	0	0	3	1	0	3	0	11	2	10	0	7	11	6	4
35	2	5	5	3	5	8	2	5	2	23	34	6	4	6	5.5	5.5	26	34	50	10	14	4	41	114	21	20	44	70	0	0	7	41	107	6	0	1	7	4	0	4	0	7	2	8	1	5	12	5	5
45	1	5	3	4	2	6	2	5	0	20	35	2.5	3.5	5	6	3.5	28	32	35	13	7	8	26	65	18	8	36	29	0	2	8	24	57	5	1	2	2	2	0	1	0	3	3	6	0	5	8	3	3
26	1	7	3	4	9	8	7	3	0	15	27	6.5	4.5	4	7	5	30	33	36	11	6	10	17	40	11	6	20	20	0	0	0	17	40	1	0	1	3	2	0	0	0	0	5	3	2	7	4	0	1
55	2	6	3	4	4	8	2	0	0	25	60	3.5	3.5	4.5	5	4	38	34	39	11	5	3	24	56	20	4	37	19	0	0	0	24	56	1	0	4	2	1	4	3	0	1	5	1	2	6	9	3	3
52	2	7	6	3	5	8	2	0	0	11	26	7	5	7	1.5	4.5	13	28	17	9	5	12	21	48	15	6	28	20	0	0	2	21	46	0	0	1	2	1	0	0	0	3	6	6	0	9	6	0	3
61	2	9	7	1	4	8	2	0	0	18	40	4	3.5	7	4	4	21	30	34	11	6	9	19	77	10	9	35	42	0	0	10	19	67	0	0	1	1	5	0	0	0	4	4	3	0	7	3	3	4
24	2	5	2	5	4	6	2	0	0	12	26	3.5	5	5	5	5	20	22	22	9	3	13	16	28	13	3	17	11	1	0	0	15	28	0	0	2	0	8	0	0	0	0	3	2	0	6	0	6	0
39	2	8	6	2	4	9	2	0	0	16	39	4	3.5	6.5	3.5	5	27	35	42	8	8	12	15	58	7	8	28	30	0	0	8	15	50	2	0	3	1	2	0	1	0	2	1	2	0	2	1	4	2
21	2	8	9	1	2	7	2	0	0	20	49	4.5	5.5	7	6	4	22	33	31	14	7	13	18	42	8	10	19	23	0	2	10	16	32	0	0	0	3	6	0	0	0	3	0	3	1	7	3	3	0
21	1	8	9	1	4	7	2	2	0	18	27	3.5	5	5.5	2	4.5	19	19	25	7	2	7	6	16	5	1	13	3	0	3	12	3	4	1	0	0	0	0	0	0	0	1	1	2	0	2	0	0	1
57	1	9	9	3	6	8	2	1	0	18	59	1.5	4.5	5.5	3.5	3	28	34	31	13	6	9	43	88	29	14	41	47	2	2	16	39	72	7	0	1	10	8	0	0	1	5	5	1	1	11	7	6	2
57	2	4	2	2	5	8	2	2	0	20	24	5.5	3.5	3.5	7	3.5	26	26	17	13	1	13	10	19	9	1	14	5	1	0	0	9	19	0	0	0	1	0	0	0	0	1	6	1	0	7	1	0	0
20	2	9	10	3	2	7	2	0	0	15	29	5	6	6	4	4.5	21	32	44	10	8	7	14	32	11	3	23	9	0	3	18	11	14	1	0	0	1	5	0	0	0	1	0	5	0	3	6	3	0
18	1	4	2	4	4	6	2	0	0	15	34	3	5.5	5	4	4	33	37	27	9	2	7	6	17	6	0	17	0	0	6	17	0	0	1	0	0	0	0	0	2	0	0	0	2	0	1	2	0	0
68	2	6	6	2	6	8	7	2	0	19	65	6.5	4	6.5	3.5	6.5	21	30	52	17	8	15	50	139	29	21	59	80	3	3	14	44	125	4	0	1	7	4	2	6	1	5	4	9	0	7	14	2	5
27	2	8	2	3	6	8	2	2	0	10	25	6.5	5	7	4	6.5	21	31	49	9	5	10	15	42	9	6	19	23	0	0	7	15	35	0	0	2	0	5	0	1	0	3	2	1	0	3	2	6	1
24	1	5	6	2	7	7	7	0	0	17	26	4	3	4.5	3.5	5.5	28	30	15	17	3	14	32	93	20	12	46	47	0	6	27	26	66	6	0	1	2	7	0	2	1	4	0	6	1	4	12	3	4
27	2	1	1	4	4	7	2	2	0	24	21	5	6	5.5	5.5	7	30	35	25	16	2	11	21	53	18	3	38	15	1	1	4	19	49	4	0	1	0	5	0	2	0	0	6	1	1	6	2	5	2
25	2	6	4	3	3	8	2	3	0	12	39	4	5	6	2	5.5	14	26	49	17	7	13	20	49	10	10	18	31	0	2	17	18	32	1	0	1	2	8	0	1	0	2	1	1	1	5	2	5	2
20	2	7	1	5	6	7	7	1	1	17	29	6.5	4.5	5	3	5.5	19	35	51	9	5	14	12	28	10	2	20	8	1	6	15	5	13	0	0	1	1	0	0	3	0	0	4	2	0	4	2	0	0
40	2	8	6	4	4	9	7	2	0	12	26	3	5	4.5	3.5	3.5	25	38	32	10	4	14	16	50	9	7	20	30	1	1	7	14	43	2	0	4	2	0	0	0	0	1	4	1	0	5	3	2	3
20	2	6	2	2	4	7	7	1	0	21	55	1.5	5	7	4.5	5.5	29	35	57	15	6	10	22	70	7	15	17	53	0	8	40	14	30	1	0	3	0	2	0	0	0	7	2	4	0	6	3	5	3
27	2	5	1	5	6	7	2	0	0	11	36	5	4.5	4.5	4.5	5	22	33	19	8	2	15	22	39	13	9	16	23	0	5	10	17	29	6	0	2	3	2	0	1	0	2	4	1	0	6	0	2	3
53	2	8	5	1		8	2	2	0	19	24	5.5	5	4.5	2	4	21	27	19	12	2	17	25	78	15	10	41	37	1	1	9	23	69	3	0	0	4	5	0	1	0	4	2	3	1	6	5	3	4
62	2	7	10	4	6	7	2	2	0	11	27	4.5	6	5.5	2	5.5	30	36	25	8	8	16	11	24	9	2	17	7	0	5	4	6	20	2	0	0	1	3	0	0	0	0	5	0	0	6	0	2	1
29	1	6	3	3	6	9	2	2	0	23	69	2.5	3.5	4.5	5	6	24	30	41	17	7	4	35	82	18	17	33	49	2	6	29	27	53	9	0	1	2	4	0	0	0	6	2	3	1	7	5	6	3
34	2	6	2	4	8	9	2	2	0	13	26	6.5	6.5	5	4	6.5	19	30	27	11	3	16	25	63	17	8	30	33	1	0	0	24	63	8	0	4	3	3	2	1	0	3	0	0	0	3	4	3	3
43	2	3	10	3	4	8	2	6	0	24	24	5.5	5	6.5	6.5	5.5	21	27	38	12	12	9	29	70	20	9	33	37	1	2	2	26	68	2	0	2	11	6	0	1	0	1	3	0	0	9	9	2	3
43	2	8	9	1	6	9	2	6	0	12	49	4	4	6.5	3	7	20	31	47	12	10	8	23	88	10	13	33	55	0	1	13	22	75	2	0	1	7	5	2	0	0	4	0	1	0	2	10	2	3
38	2	7	2	3	6	9	2	2	0	18	32	4.5	3.5	5	5	5.5	34	29	28	12	5	10	13	29	8	5	13	16	0	1	4	12	25	1	0	1	1	0	1	0	0	1	4	4	0	4	5	0	2
23	2	6	5	2	4	7	2	1	1	20	32	6	4.5	5	3	5	25	32	32	11	4	3	22	59	10	12	23	36	0	5	25	17	34	2	0	0	3	3	0	1	0	9	3	0	0	8	1	4	2
29	2	6	1	3	2	7	2	3	0	18	32	5	4.5	6.5	3.5	6	22	31	41	12	6	11	31	90	13	18	31	59	0	7	25	24	65	3	2	3	4	4	0	1	0	5	3	3	0	6	6	4	5
27	2	5	3	3	7	7	7	3	0	18	50	6	4.5	3.5	4.5	7	25	35	39	15	6	13	51	109	29	22	44	65	3	2	19	46	90	9	0	2	2	4	1	1	0	11	5	10	0	10	6	9	4
20	2	6	3	3	6	7	2	3	1	10	50	4.5	5.5	6	3.5	6	25	31	42	10	3	13	35	95	17	18	37	58	0	9	58	26	37	0	0	1	6	6	0	0	0	10	4	5	0	11	8	6	1
20	2	7	2	5	2	7	2	0	0	20	33	4.5	3.5	3.5	5.5	5	30	33	21	11	7	8	4	18	2	2	9	9	0	0	0	4	18	2	0	0	0	0	0	1	0	0	1	0	0	1	1	0	1
24	2	6	10	5		8	2	0	0	12	53	3	6	6	2	6.5	24	31	31	10	6	12	37	87	24	13	37	50	0	6	16	31	71	9	0	2	3	5	0	1	0	3	5	7	0	10	8	3	2
22	2	7	2	4	4	7	2	4	0	29	47	1.5	4	5	5.5	5	32	37	35	20	10	8	31	113	14	17	35	78	0	6	35	25	78	6	0	2	6	1	0	4	0	4	2	3	1	4	4	1	5
20	2	8	7	1	4	7	2	3	0	13	34	5.5	4.5	6.5	5	4.5	19	25	31	8	1	12	16	40	6	10	11	29	0	5	17	11	23	3	0	0	3	2	0	0	0	2	2	1	1	4	3	1	0
25	2	10	9	1	4	8	2	0	0	13	27	4.5	5	6	3.5	5.5	16	29	25	9	3	10	13	29	7	6	13	16	0	1	4	12	25	1	0	0	3	1	0	0	0	1	0	5	1	1	7	0	1
22	1	5	5	1	2	7	2	2	0	8	50	2	4.5	5.5	4	5	15	16	42	9	4	10	19	28	8	11	10	18	0	2	9	17	19	3	0	0	4	1	0	2	0	4	2	2	0	3	3	3	0
22	1	7	2	2		7	2	1	0	10	33	3	6	6.5	1	6	26	34	25	12	4	9	21	71	12	9	34	37	1	4	23	16	48	1	0	0	2	5	0	1	0	3	2	3	1	7	5	1	1
22	1	6	2	4	4	8	2	0	0	12	30	6	4.5	4.5	3.5	5	13	23	24	12	5	9	8	18	6	2	9	9	1	2	6	5	12	0	0	0	2	1	0	0	0	0	3	0	0	4	2	0	0
22	2	6	4	1	4	6	2	0	1	11	31	3	4.5	6.5	5	4.5	22	29	38	9	4	13	29	68	17	12	29	39	0	6	21	23	47	4	0	0	3	5	0	0	0	4	3	8	0	6	13	3	1
21	2	7	8	1	5	7	2	1	0	22	36	3.5	5	4	5.5	4	32	32	43	12	7	9	11	34	5	6	10	24	1	0	0	10	34	1	0	1	2	1	0	0	0	2	2	1	0	4	1	1	1
19	2	6	3	3	6	7	2	0	0	32	39	5	5.5	4.5	4.5	6	32	33	38	22	13	9	19	33	10	9	15	18	3	4	20	12	13	0	0	0	2	1	0	0	0	8	2	1	0	6	2	5	1
19	2	7	4	1	4	6	2	0	0	18	20	4.5	5.5	5.5	5	3.5	31	35	41	9	7	16	3	10	1	2	4	6	0	1	4	2	6	1	0	0	0	1	0	0	0	0	0	1	0	1	1	0	0
19	2	6	10	1	1	7	2	1	0	21	23	3.5	4	4.5	5	5	25	29	36	14	4	8	17	43	8	9	12	31	0	0	9	17	34	1	0	0	2	5	0	3	0	3	1	1	0	5	3	2	1
20	1	6	10	1	4	7	2	2	0	18	51	4.5	4	2.5	4.5	4.5	22	26	34	14	6	10	18	41	2	16	3	38	0	1	14	17	27	0	0	1	3	3	0	0	0	6	0	1	1	3	3	4	1
25	2	5	2	4	4	8	2	1	0	20	36	6.5	3.5	4.5	4	5	28	29	49	14	7	9	25	62	14	11	28	34	0	5	21	20	41	8	0	1	3	2	0	3	0	2	2	1	0	6	1	0	4
21	2	9	9	1	6	7	2	1	0	1	23	7	5	4.5	3	6.5	13	29	20	8	3	12	10	19	7	3	8	11	0	2	8	8	11	0	0	0	2	0	0	0	0	6	2	0	0	7	0	0	1
37	2	5	1	5	4	6	2	4	0	34	30	5	3.5	5.5	6.5	5	42	37	40	24	11	10	69	134	53	16	63	71	0	2	10	67	124	15	0	4	3	15	1	1	1	7	5	16	0	16	21	8	5
[truncated: 4 more columns]
